# Supplementary material for: From North to South: transmission dynamics of H1N1pdm09 swine influenza A viruses in Italy
Source: J Gen Virol. 2025 Nov 13;106(11):002174. doi: 10.1099/jgv.0.002174 (PMC12614361; doi:10.1099/jgv.0.002174)
Supplement: Uncited Table S1. [file jgv-106-02174-s002.xlsx]

## Sheet: dataset
ID	Province	Country	Collection date	HA	NA	PB2	PB1	PA	NP	M	NS	Subtype	Harder nomenclature	Year of sampling	H Clade	GB Accession
A-swine-Italy-290271-2009	Milan	Italy	2009-11-23	H1pdm-1A	pdm	pdm	pdm	pdm	pdm	pdm	pdm	H1N1	P	2009	1A.3.3.2	CY053620 CY053618 CY053616 CY053623 CY053622 CY053621 CY053619 CY053617
A-swine-Italy-85429-2009	Palermo	Italy	2009-09-12	H1pdm-1A	pdm	pdm	pdm	pdm	pdm	pdm	pdm	H1N1	P	2009	1A.3.3.2	CY057079 CY057075 CY057082 CY057081 CY057080 CY057078 CY057077 CY057076
A-swine-Italy-85437-2009	Palermo	Italy	2009-09-12	H1pdm-1A	pdm	pdm	pdm	pdm	pdm	pdm	pdm	H1N1	P	2009	1A.3.3.2	CY061551 CY061550 CY061549 CY061548 CY061547 CY061546 CY061545 CY061544
A-swine-Italy-120336-2012	Benevento	Italy	2012-05-10	H1pdm-1A	pdm	pdm	pdm	pdm	pdm	pdm	pdm	H1N1	P	2012	1A.3.3.2	KF309217 KF309216 KF309215 KF309214 KF309213 KF309212 KF309211 KF309210
A-swine-Italy-225349-2-2012	Benevento	Italy	2012-09-05	H1pdm-1A	pdm	pdm	pdm	pdm	pdm	pdm	pdm	H1N1	P	2012	1A.3.3.2	KF309232 KF309227 KF309233 KF309231 KF309230 KF309229 KF309228 KF309226
A-swine-Italy-225349-1-2012	Benevento	Italy	2012-09-05	H1pdm-1A	pdm	pdm	pdm	pdm	pdm	pdm	pdm	H1N1	P	2012	1A.3.3.2	KF309225 KF309224 KF309218 KF309223 KF309222 KF309221 KF309220 KF309219
A-swine-Italy-225349-4-2012	Benevento	Italy	2012-09-05	H1pdm-1A	pdm	pdm	pdm	pdm	pdm	pdm	pdm	H1N1	P	2012	1A.3.3.2	KF309237 KF309241 KF309240 KF309239 KF309238 KF309236 KF309235 KF309234
A-swine-Italy-287785-2012	Treviso	Italy	2012-10-31	H1pdm-1A	pdm	pdm	pdm	pdm	pdm	pdm	pdm	H1N1	P	2012	1A.3.3.2	KJ847628 KJ847627 KJ847626 KJ847625 KJ847624 KJ847623 KJ847622 KJ847621
A-swine-Italy-325451-2011	Benevento	Italy	2011-12-24	H1pdm-1A	pdm	pdm	pdm	pdm	pdm	pdm	pdm	H1N1	P	2011	1A.3.3.2	KF823977 KF823976 KF823975 KF823974 KF823973 KF823972 KF823971 KF823970
A-swine-Italy-224790-2-2012	Treviso	Italy	2012-09-05	H1pdm-1A	pdm	pdm	pdm	pdm	pdm	pdm	pdm	H1N1	P	2012	1A.3.3.2	KJ847595 KJ847590 KJ847596 KJ847594 KJ847593 KJ847592 KJ847591 KJ847589
A-swine-Italy-278299-2012	Treviso	Italy	2012-10-23	H1pdm-1A	pdm	pdm	pdm	pdm	pdm	pdm	pdm	H1N1	P	2012	1A.3.3.2	KJ847604 KJ847603 KJ847602 KJ847601 KJ847600 KJ847599 KJ847598 KJ847597
A-swine-Italy-6352-11-2013	Treviso	Italy	2013-01-08	H1pdm-1A	pdm	pdm	pdm	pdm	pdm	pdm	pdm	H1N1	P	2013	1A.3.3.2	KJ847636 KJ847635 KJ847634 KJ847633 KJ847632 KJ847631 KJ847630 KJ847629
A-swine-Italy-282866-2013	Verona	Italy	2013-09-23	H1pdm-1A	pdm	pdm	pdm	pdm	pdm	pdm	pdm	H1N1	P	2013	1A.3.3.2	KU322691 KU322690 KU322689 KU322688 KU322687 KU322686 KU322685 KU322684
A-swine-Italy-105389-2014	Modena	Italy	2014-04-17	H1pdm-1A	pdm	pdm	pdm	pdm	pdm	pdm	pdm	H1N1	P	2014	1A.3.3.2	KU322851 KU322850 KU322849 KU322848 KU322847 KU322846 KU322845 KU322844
A-swine-Italy-321118-6-2014	Lodi	Italy	2014-11-26	H1pdm-1A	pdm	pdm	pdm	pdm	pdm	pdm	pdm	H1N1	P	2014	1A.3.3.2	KU323034 KU323033 KU323032 KU323031 KU323030 KU323029 KU323028 KU323027
A-swine-Italy-23721-2015	Mantova	Italy	2015-01-26	H1pdm-1A	pdm	pdm	pdm	pdm	pdm	pdm	pdm	H1N1	P	2015	1A.3.3.2	KU323169 KU323168 KU323167 KU323166 KU323165 KU323164 KU323163 KU323162
A-swine-Italy-161692-2015	Verona	Italy	2015-06-16	H1pdm-1A	pdm	pdm	pdm	pdm	pdm	pdm	pdm	H1N1	P	2015	1A.3.3.2	KU323241 KU323240 KU323239 KU323238 KU323237 KU323236 KU323235 KU323234
A-swine-Italy-179057-2015	Brescia	Italy	2015-06-30	H1pdm-1A	pdm	pdm	pdm	pdm	pdm	pdm	pdm	H1N1	P	2015	1A.3.3.2	KU323249 KU323248 KU323247 KU323246 KU323245 KU323244 KU323243 KU323242
A-Swine-Italy-337467-2015	Mantova	Italy	2015-12-11	H1pdm-1A	pdm	pdm	pdm	pdm	pdm	pdm	pdm	H1N1	P	2015	1A.3.3.2	PQ505489-PQ505496
A-swine-Italy-82669-2016	Perugia	Italy	2016-03-25	H1pdm-1A	pdm	pdm	pdm	pdm	pdm	pdm	pdm	H1N1	P	2016	1A.3.3.2	PQ499088-PQ499095
A-swine-Italy-107966-2016	Cuneo	Italy	2016-04-15	H1pdm-1A	pdm	pdm	pdm	pdm	pdm	pdm	pdm	H1N1	P	2016	1A.3.3.2	PQ499096-PQ499103
A-swine-Italy-148837-2016	Cremona	Italy	2016-05-26	H1pdm-1A	pdm	pdm	pdm	pdm	pdm	pdm	pdm	H1N1	P	2016	1A.3.3.2	PQ510497-PQ510504
A-swine-Italy-153822-2-2016	Mantova	Italy	2016-05-31	H1pdm-1A	pdm	pdm	pdm	pdm	pdm	pdm	pdm	H1N1	P	2016	1A.3.3.2	PQ499057-PQ499064
A-swine-Italy-253729-2016	Mantova	Italy	2016-09-19	H1pdm-1A	pdm	pdm	pdm	pdm	pdm	pdm	pdm	H1N1	P	2016	1A.3.3.2	PQ499049-PQ499056
A-swine-Italy-253902-2016	Mantova	Italy	2016-09-17	H1pdm-1A	pdm	pdm	pdm	pdm	pdm	pdm	pdm	H1N1	P	2016	1A.3.3.2	PQ498915-PQ498922
A-swine-Italy-323913-1-2016	Reggio Emilia	Italy	2016-11-17	H1pdm-1A	pdm	pdm	pdm	pdm	pdm	pdm	pdm	H1N1	P	2016	1A.3.3.2	PQ498882-PQ498889
A-swine-Italy-332650-2016	Reggio Emilia	Italy	2016-11-24	H1pdm-1A	pdm	pdm	pdm	pdm	pdm	pdm	pdm	H1N1	P	2016	1A.3.3.2	PQ505650-PQ505657
A-Swine-Italy-26034-1-2017	Bergamo	Italy	2019-01-22	H1pdm-1A	pdm	pdm	pdm	pdm	pdm	pdm	pdm	H1N1	P	2017	1A.3.3.2	MW170342 MW170222 MW170130 MW169919 MW169892 MW169780 MW169671 MW169560
A-swine-Italy-297520-2-2018	Piacenza	Italy	2018-10-08	H1pdm-1A	pdm	pdm	pdm	pdm	pdm	pdm	pdm	H1N1	P	2018	1A.3.3.2	MW171157 MW171069 MW170934 MW170862 MW170759 MW170654 MW170553 MW170450
A-swine-Italy-60023-2019	Mantova	Italy	2019-02-19	H1pdm-1A	pdm	pdm	pdm	pdm	pdm	pdm	pdm	H1N1	P	2019	1A.3.3.2	MW170316 MW170193 MW170114 MW169974 MW169863 MW169752 MW169642 MW169530
A-swine-Italy-76704-2019	Piacenza	Italy	2019-03-01	H1pdm-1A	pdm	pdm	pdm	pdm	pdm	pdm	pdm	H1N1	P	2019	1A.3.3.2	MW170312 MW170187 MW170111 MW169968 MW169856 MW169747 MW169636 MW169524
A-swine-Italy-81938-2019	Brescia	Italy	2019-03-07	H1pdm-1A	pdm	pdm	pdm	pdm	pdm	pdm	pdm	H1N1	P	2019	1A.3.3.2	MW170311 MW170185 MW170110 MW169966 MW169855 MW169634 MW169522
A-swine-Italy-361699-2019	Verona	Italy	2019-10-16	H1pdm-1A	pdm	pdm	pdm	pdm	pdm	pdm	pdm	H1N1	P	2019	1A.3.3.2	MW170329 MW170209 MW169990 MW169879 MW169768 MW169658 MW169547
A-swine-Italy-363738-1-2019	Cremona	Italy	2019-10-22	H1pdm-1A	pdm	pdm	pdm	pdm	pdm	pdm	pdm	H1N1	P	2019	1A.3.3.2	MW170269 MW170159 MW170099 MW169940 MW169829 MW169718 MW169608 MW169496.
A-swine-Italy-212158-7-2020	Cuneo	Italy	2020-07-16	H1pdm-1A	pdm	pdm	pdm	pdm	pdm	pdm	pdm	H1N1	P	2020	1A.3.3.2	PQ498858-PQ498865
A-swine-Italy-377432-2020	Modena	Italy	2020-11-19	H1pdm-1A	pdm	pdm	pdm	pdm	pdm	pdm	pdm	H1N1	P	2020	1A.3.3.2	MW621755-MW621762
A-swine-Italy-455389-2021	Mantova	Italy	2021-12-29	H1pdm-1A	pdm	pdm	pdm	pdm	pdm	pdm	pdm	H1N1	P	2021	1A.3.3.2	OQ360382-OQ360389
A-swine-Italy-103331-2022	Trapani	Italy	2022-03-08	H1pdm-1A	pdm	pdm	pdm	pdm	pdm	pdm	pdm	H1N1	P	2022	1A.3.3.2	PQ490618-PQ490625
A-swine-Italy-147098-3-2022	Verona	Italy	2022-05-03	H1pdm-1A	pdm	pdm	pdm	pdm	pdm	pdm	pdm	H1N1	P	2022	1A.3.3.2	PQ490610-PQ490617
A-swine-Italy-157797-2022	Brescia	Italy	2022-05-11	H1pdm-1A	pdm	pdm	pdm	pdm	pdm	pdm	pdm	H1N1	P	2022	1A.3.3.2	PQ490602-PQ490609
A-swine-Italy-371999-6-2022	Brescia	Italy	2022-11-14	H1pdm-1A	pdm	pdm	pdm	pdm	pdm	pdm	pdm	H1N1	P	2022	1A.3.3.2	PQ490594-PQ490601
A-swine-Italy-397245-2022	Mantova	Italy	2022-12-01	H1pdm-1A	pdm	pdm	pdm	pdm	pdm	pdm	pdm	H1N1	P	2022	1A.3.3.2	PQ490586-PQ490593
A_swine_Italy_238966_2023	Belluno	Italy	2023-08-01	H1pdm-1A	N1pdm	pdm	pdm	pdm	pdm	pdm	pdm	H1N1	P	2023	1A.3.3.2	PP339417-PP339424
A_swine_Italy_316087_2023	Belluno	Italy	2023-10-09	H1pdm-1A	N1pdm	pdm	pdm	pdm	pdm	pdm	pdm	H1N1	P	2023	1A.3.3.2	PP339425-PP339432
A_swine_Italy_15152_2024	Mantova	Italy	2024-01-15	H1pdm-1A	N1pdm	pdm	pdm	pdm	pdm	pdm	pdm	H1N1	P	2024	1A.3.3.2	PP339445-PP339452
